# Supplementary material for: A Facilitated Peer Mentoring Program With a Dedicated Curriculum to Foster Career Advancement of Academic Hospitalists
Source: MedEdPORTAL. 2023 Dec 8;19:11366. doi: 10.15766/mep_2374-8265.11366 (PMC10704005; doi:10.15766/mep_2374-8265.11366)
Supplement: Supplementary file 1 — Preprogram Survey.docxPostprogram Survey.docxLarge-Group Session 1.pptxLarge-Group Session 2.pptxLarge-Group Session 3.pptxLarge-Group Session 4.pptxSmall-Group Session 1 Facilitator Guide.docxSmall-Group Session 2 Facilitator Guide.docxSmall-Group Session 3 Facilitator Guide.docx [file mep_2374-8265.11366-s001.zip]

Archive with 10 entries (10 files):
- A. Preprogram Survey.docx
- B. Postprogram Survey.docx
- F. Large-Group Session 4.pptx
- C. Large-Group Session 1.pptx
- D. Large-Group Session 2.pptx
- E. Large-Group Session 3.pptx
- G. Small-Group Session 1 Facilitator Guide.docx
- H. Small-Group Session 2 Facilitator Guide.docx
- I. Small-Group Session 3 Facilitator Guide.docx
- _Educational Summary Report_11366.pdf
